# Supplementary material for: Specific and redundant roles for Gli2 and Gli3 in establishing cell fate during murine hair follicle development
Source: EMBO J. 2025 Aug 26;44(19):5290–314. doi: 10.1038/s44318-025-00519-9 (PMC12488920; doi:10.1038/s44318-025-00519-9)
Supplement: Supplementary file 2 — Source data Fig. 1 [file 44318_2025_519_MOESM2_ESM.zip]

Archive with 32 entries (23 files):
- Figure 1 Source Data/
- Figure 1 Source Data/Fig. 1A SD/
- Figure 1 Source Data/Fig. 1A SD/HE P0 Control.tif
- Figure 1 Source Data/Fig. 1A SD/HE P0 Gli2EKO.tif
- Figure 1 Source Data/Fig. 1A SD/HE P0 Gli3EKO.tif
- Figure 1 Source Data/Fig. 1A SD/Thumbs.db
- Figure 1 Source Data/Fig. 1B SD/
- Figure 1 Source Data/Fig. 1B SD/HE P6 Control.tif
- Figure 1 Source Data/Fig. 1B SD/HE P6 Gli2EKO.tif
- Figure 1 Source Data/Fig. 1B SD/HE P6 Gli3EKO.tif
- Figure 1 Source Data/Fig. 1B SD/Thumbs.db
- Figure 1 Source Data/Fig. 1C SD/
- Figure 1 Source Data/Fig. 1C SD/HF number Quantification.xlsx
- Figure 1 Source Data/Fig. 1D SD/
- Figure 1 Source Data/Fig. 1D SD/Auchene.png
- Figure 1 Source Data/Fig. 1D SD/Awl.png
- Figure 1 Source Data/Fig. 1D SD/Guard.png
- Figure 1 Source Data/Fig. 1D SD/Hair type Quantification.xlsx
- Figure 1 Source Data/Fig. 1D SD/Zigzag.png
- Figure 1 Source Data/Fig. 1E SD/
- Figure 1 Source Data/Fig. 1E SD/HE P0 Control.tif
- Figure 1 Source Data/Fig. 1E SD/HE P0 Gli2-3EKO.tif
- Figure 1 Source Data/Fig. 1F SD/
- Figure 1 Source Data/Fig. 1F SD/P0 Control.tif
- Figure 1 Source Data/Fig. 1F SD/P0 Gli2-3EKO.tif
- Figure 1 Source Data/Fig. 1F SD/P0 Gli2EKO.tif
- Figure 1 Source Data/Fig. 1F SD/P0 Gli3EKO.tif
- Figure 1 Source Data/Fig. 1F SD/Thumbs.db
- Figure 1 Source Data/Fig. 1G SD/
- Figure 1 Source Data/Fig. 1G SD/BrdU-DAPI percentage Quantification.xlsx
- Figure 1 Source Data/Fig. 1H SD/
- Figure 1 Source Data/Fig. 1H SD/HF stage quantification.xlsx
