# Supplementary material for: Specific and redundant roles for Gli2 and Gli3 in establishing cell fate during murine hair follicle development
Source: EMBO J. 2025 Aug 26;44(19):5290–314. doi: 10.1038/s44318-025-00519-9 (PMC12488920; doi:10.1038/s44318-025-00519-9)
Supplement: Supplementary file 2 — Source data Fig. 1 [file 44318_2025_519_MOESM2_ESM.zip › Figure 1 Source Data/Fig. 1C SD/HF number Quantification.xlsx]

## Sheet: Sheet1
Fig. 1C Source Data		The H&E stained sections were used for HF number quantification. The HFs were counted from 3 different areas from each section. The length (µm) of the area was used for calculating HFs/1000µm.
		Control						Gli2 EKO						Gli3 EKO
	Length (µm)	HF number	HFs/1000 µm				Length (µm)	HF number	HFs/1000 µm				Length (µm)	HF number	HFs/1000 µm
Animal 1	1505	15	9.96678			Animal 1	1063	8	7.52587			Animal 1	1353	16	11.8256
	1510	17	11.2583				1011	11	10.8803				1491	19	12.7431
	1580	17	10.7595				1152	8	6.94444				836	10	11.9617
Animal 2	1699	20	11.7716			Animal 2	1415	12	8.48057			Animal 2	1613	22	13.6392
	1725	17	9.85507				1390	10	7.19424				1243	14	11.2631
	1280	18	14.0625				1174	12	10.2215				1277	12	9.39702
Animal 3	1374	13	9.46143			Animal 3	1078	8	7.42115
	1425	15	10.5263				1165	8	6.86695
	1201	15	12.4896				1032	8	7.75194
Animal 4	1242	17	13.6876			Animal 4	1574	13	8.25921
	988	15	15.1822				1905	18	9.44882
	1495	21	14.0468				2090	20	9.56938
Animal 5	1148	12	10.453
	1265	16	12.6482
	1126	14	12.4334
Animal 6	1530	15	9.80392
	1400	16	11.4286
	1769	21	11.8711
