# Supplementary material for: Specific and redundant roles for Gli2 and Gli3 in establishing cell fate during murine hair follicle development
Source: EMBO J. 2025 Aug 26;44(19):5290–314. doi: 10.1038/s44318-025-00519-9 (PMC12488920; doi:10.1038/s44318-025-00519-9)
Supplement: Supplementary file 2 — Source data Fig. 1 [file 44318_2025_519_MOESM2_ESM.zip › Figure 1 Source Data/Fig. 1D SD/Hair type Quantification.xlsx]

## Sheet: Sheet1
Fig. 1D Source Data
	Hair from 3 different areas along the central axis of the back skin were plugged and mounted on slides. Hair types were determined based on the patterns and bends of the hair shaft
HF type	Control-1	Control-2	Control-3		Gli2EKO-1	Gli2EKO-2	Gli2EKO-3
Guard	12	5	6		10	12	10
Awl/Auchene	17	10	13		20	23	23
	1	3	5		1	5	5
Zigzag	73	78	84		36	32	38
Total	103	96	108		67	72	76
