# Supplementary material for: Specific and redundant roles for Gli2 and Gli3 in establishing cell fate during murine hair follicle development
Source: EMBO J. 2025 Aug 26;44(19):5290–314. doi: 10.1038/s44318-025-00519-9 (PMC12488920; doi:10.1038/s44318-025-00519-9)
Supplement: Supplementary file 2 — Source data Fig. 1 [file 44318_2025_519_MOESM2_ESM.zip › Figure 1 Source Data/Fig. 1G SD/BrdU-DAPI percentage Quantification.xlsx]

## Sheet: Sheet1
Fig. 1G Source Data
	Total number of BrdU+ve and DAPI+ve cells were counted per HF, and then the percentage of BrdU/DAPI ratio was calculated, which was plotted in the graph
	Control	BrdU+	DAPI	%	Gli2EKO	BrdU+	DAPI	%	Gli3EKO	BrdU+	DAPI	%	Gli2/3EKO	BrdU+	DAPI	%
	Animal 1	9	32	28.125	Animal 1	0	8	0	Animal 1	13	30	43.3333	Animal 1	2	18	11.1111
		3	9	33.3333		1	11	9.09091		10	28	35.7143		2	21	9.52381
		4	15	26.6667		3	17	17.6471		4	13	30.7692		2	16	12.5
		5	23	21.7391		1	8	12.5		4	14	28.5714		3	19	15.7895
		5	12	41.6667		2	14	14.2857		5	16	31.25		2	17	11.7647
		5	16	31.25	Animal 2	3	26	11.5385		3	15	20	Animal 2	5	21	23.8095
	Animal 2	8	19	42.1053		2	19	10.5263	Animal 2	7	32	21.875		1	13	7.69231
		11	49	22.449	Animal 3	1	11	9.09091		4	16	25		2	15	13.3333
		5	14	35.7143		2	19	10.5263		5	19	26.3158		2	15	13.3333
		7	30	23.3333		3	21	14.2857		4	13	30.7692		1	12	8.33333
	Animal 3	10	27	37.037		2	20	10					Animal 3	5	25	20
		18	47	38.2979		7	43	16.2791						6	27	22.2222
		10	41	24.3902										3	18	16.6667
		10	29	34.4828										2	24	8.33333
		4	15	26.6667									Animal 4	0	15	0
	Animal 4	7	30	23.3333										2	20	10
		3	14	21.4286										3	19	15.7895
		6	20	30										2	14	14.2857
		2	10	20										1	13	7.69231
		4	12	33.3333
	Animal 5	11	27	40.7407
		5	16	31.25
		9	33	27.2727
		6	20	30
		13	43	30.2326
	Animal 6	2	14	14.2857
		3	24	12.5
