# Supplementary material for: Specific and redundant roles for Gli2 and Gli3 in establishing cell fate during murine hair follicle development
Source: EMBO J. 2025 Aug 26;44(19):5290–314. doi: 10.1038/s44318-025-00519-9 (PMC12488920; doi:10.1038/s44318-025-00519-9)
Supplement: Supplementary file 2 — Source data Fig. 1 [file 44318_2025_519_MOESM2_ESM.zip › Figure 1 Source Data/Fig. 1H SD/HF stage quantification.xlsx]

## Sheet: Sheet1
Fig. 1H Source Data
		Number of HFs in different stages per animal were counted and the total number of HFs was calculated. Using these numbers, percentages of the number of HFs in a given stage was calculated and plotted on the graph
	Gli2EKO									Gli3EKO
	Sample	Stage 4	% of HF	Stage 5	% of HF	Stage 6	% of HF	Total HF		Sample	Stage 4	% of HF	Stage 5	% of HF	Stage 6	% of HF	Total HF
	Animal 1	4	57.1429	3	42.8571	0	0	7		Animal 1	1	14.2857	2	28.5714	4	57.1429	7
	Animal 2	3	33.3333	4	44.4444	2	22.2222	9		Animal 2	2	22.2222	2	22.2222	5	55.5556	9
	Animal 3	4	66.6667	1	16.6667	1	16.6667	6		Animal 3	1	16.6667	1	16.6667	4	66.6667	6
	Total HF	11		8		3		22		Animal 4	0	0	0	0	4	100	4
	% of HF	50		36.3636		13.6364				Total	4		5		17	26
										% of HF	15.3846		19.2308		65.3846
	Control
	Sample	Stage 4	% of HF	Stage 5	% of HF	Stage 6	% of HF	Total HF		Gli2/3EKO
	Animal 1	0	0	0	0	5	100	5		Sample	Stage 4	% of HF	Stage 5	% of HF	Stage 6	% of HF	Total HF
	Animal 2	0	0	0	0	7	100	7		Animal 1	4	100	0	0	0	0	4
	Animal 3	3	42.8571	1	14.2857	3	42.8571	7		Animal 2	7	87.5	1	12.5	0	0	8
	Animal 4	0	0	2	28.5714	5	71.4286	7		Animal 3	8	80	2	20	0	0	10
	Animal 5	0	0	1	25	3	75	4		Animal 4	6	66.6667	3	33.3333	0	0	9
	Total	3		4		23	30			Animal 5	5	100	0	0	0	0	5
	% of HF	10		13.3333		76.6667				Total	30		6		0	36
										% of HF	83.3333		16.6667		0
