# Supplementary material for: Specific and redundant roles for Gli2 and Gli3 in establishing cell fate during murine hair follicle development
Source: EMBO J. 2025 Aug 26;44(19):5290–314. doi: 10.1038/s44318-025-00519-9 (PMC12488920; doi:10.1038/s44318-025-00519-9)
Supplement: Supplementary file 3 — Source data Fig. 2 [file 44318_2025_519_MOESM3_ESM.zip]

Archive with 56 entries (40 files):
- Figure 2 Source Data/
- Figure 2 Source Data/Fig. 2A SD/
- Figure 2 Source Data/Fig. 2A SD/K14/
- Figure 2 Source Data/Fig. 2A SD/K14/P6 Control DAPI.tif
- Figure 2 Source Data/Fig. 2A SD/K14/P6 Control K14.tif
- Figure 2 Source Data/Fig. 2A SD/K14/P6 Gli2-3EKO DAPI.tif
- Figure 2 Source Data/Fig. 2A SD/K14/P6 Gli2-3EKO K14.tif
- Figure 2 Source Data/Fig. 2A SD/K71/
- Figure 2 Source Data/Fig. 2A SD/K71/P6 Control DAPI.tif
- Figure 2 Source Data/Fig. 2A SD/K71/P6 Control K71.tif
- Figure 2 Source Data/Fig. 2A SD/K71/P6 Gli2-3EKO DAPI.tif
- Figure 2 Source Data/Fig. 2A SD/K71/P6 Gli2-3EKO K71.tif
- Figure 2 Source Data/Fig. 2A SD/K71/Thumbs.db
- Figure 2 Source Data/Fig. 2A SD/K75/
- Figure 2 Source Data/Fig. 2A SD/K75/P6 Control DAPI.tif
- Figure 2 Source Data/Fig. 2A SD/K75/P6 Control K75.tif
- Figure 2 Source Data/Fig. 2A SD/K75/P6 Gli2-3EKO DAPI.tif
- Figure 2 Source Data/Fig. 2A SD/K75/P6 Gli2-3EKO K75.tif
- Figure 2 Source Data/Fig. 2A SD/K86/
- Figure 2 Source Data/Fig. 2A SD/K86/P6 Control DAPI.tif
- Figure 2 Source Data/Fig. 2A SD/K86/P6 Control K86.tif
- Figure 2 Source Data/Fig. 2A SD/K86/P6 Gli2-3EKO DAPI.tif
- Figure 2 Source Data/Fig. 2A SD/K86/P6 Gli2-3EKO K86.tif
- Figure 2 Source Data/Fig. 2A SD/K86/Thumbs.db
- Figure 2 Source Data/Fig. 2B SD/
- Figure 2 Source Data/Fig. 2B SD/P6 qRT K75, K71, K86.xlsx
- Figure 2 Source Data/Fig. 2C SD/
- Figure 2 Source Data/Fig. 2C SD/P6 Control DAPI.tif
- Figure 2 Source Data/Fig. 2C SD/P6 Control K10.tif
- Figure 2 Source Data/Fig. 2C SD/P6 Gli2-3EKO DAPI.tif
- Figure 2 Source Data/Fig. 2C SD/P6 Gli2-3EKO K10.tif
- Figure 2 Source Data/Fig. 2C SD/Thumbs.db
- Figure 2 Source Data/Fig. 2D SD/
- Figure 2 Source Data/Fig. 2D SD/Quantification K10.xlsx
- Figure 2 Source Data/Fig. 2E SD/
- Figure 2 Source Data/Fig. 2E SD/P6 K10 qRT.xlsx
- Figure 2 Source Data/Fig. 2F SD/
- Figure 2 Source Data/Fig. 2F SD/P6 Control DAPI.tif
- Figure 2 Source Data/Fig. 2F SD/P6 Control Filaggrin.tif
- Figure 2 Source Data/Fig. 2F SD/P6 Gli2-3EKO DAPI.tif
- Figure 2 Source Data/Fig. 2F SD/P6 Gli2-3EKO Filaggrin.tif
- Figure 2 Source Data/Fig. 2F SD/Thumbs.db
- Figure 2 Source Data/Fig. 2G SD/
- Figure 2 Source Data/Fig. 2G SD/Quantifications Filaggrin.xlsx
- Figure 2 Source Data/Fig. 2H SD/
- Figure 2 Source Data/Fig. 2H SD/P6 Filaggrin qRT.xlsx
- Figure 2 Source Data/Fig. 2I SD/
- Figure 2 Source Data/Fig. 2I SD/P6 Control DAPI.tif
- Figure 2 Source Data/Fig. 2I SD/P6 Control K15.tif
- Figure 2 Source Data/Fig. 2I SD/P6 Gli2-3EKO DAPI.tif
- Figure 2 Source Data/Fig. 2I SD/P6 Gli2-3EKO K15.tif
- Figure 2 Source Data/Fig. 2I SD/Thumbs.db
- Figure 2 Source Data/Fig. 2J SD/
- Figure 2 Source Data/Fig. 2J SD/P6 K15 Quantification.xlsx
- Figure 2 Source Data/Fig. 2K SD/
- Figure 2 Source Data/Fig. 2K SD/P6 K15 qRT.xlsx
