# Supplementary material for: Specific and redundant roles for Gli2 and Gli3 in establishing cell fate during murine hair follicle development
Source: EMBO J. 2025 Aug 26;44(19):5290–314. doi: 10.1038/s44318-025-00519-9 (PMC12488920; doi:10.1038/s44318-025-00519-9)
Supplement: Supplementary file 3 — Source data Fig. 2 [file 44318_2025_519_MOESM3_ESM.zip › Figure 2 Source Data/Fig. 2B SD/P6 qRT K75, K71, K86.xlsx]

## Sheet: K75 & K71
Fig. 2B Source Data
Sample Name	Target Name	CT	Average Ct	dCt			K71							K75
Control 1	18S	12.5963					Control	1	2	3	4			Control	1	2	3	4
	18S	12.5096					Average CT	8.83803	7.87001	7.87014	7.68777			Average CT	9.77147	8.96344	8.95634	8.73298
	18S	12.1883	12.4314				2^-X	0.00218519	0.00427455	0.00427417	0.0048501			2^-X	0.00114418	0.00200325	0.00201314	0.00235024
	K71	21.2359					mean 2^-x	0.003896						mean 2^-x	0.0018777
	K71	21.3504					SD	0.00117239						SD	0.00051493
	K71	21.2219	21.2694	8.83803			st error	0.000586196						st error	0.000257465
	K75	22.0528
	K75	22.2726
	K75	22.2832	22.2029	9.77147			Gli2-3EKO	1	2	3	4	5		Gli2-3EKO	1	2	3	4	5
Control 2	18S	12.8763					Average CT	9.23618	10.2423	11.7892	11.4017	11.4915		Average CT	13.7807	14.6326	14.386	14.3955	12.5891
	18S	12.4334					2^-X	0.00165819	0.000825556	0.000282549	0.000369612	0.000347297		2^-X	7.10574e-05	3.93675e-05	4.67065e-05	4.64009e-05	0.000162294
	18S	12.0377	12.4492				mean 2^-x	0.00069664						mean 2^-x	7.31652e-05
	K71	20.2707					SD	0.000579149						SD	5.12518e-05
	K71	20.2937					st error	0.000259003						st error	2.29205e-05
	K71	20.3931	20.3192	7.87001
	K75	21.3732
	K75	21.4104
	K75	21.4542	21.4126	8.96344
Control 3	18S	11.8144
	18S	11.7504
	18S	11.3781	11.6476
	K71	19.495
	K71	19.5024
	K71	19.556	19.5178	7.87014
	K75	20.5945
	K75	20.5737
	K75	20.6437	20.604	8.95634
Control 4	18S	11.5979
	18S	11.4838
	18S	10.9979	11.3599
	K71	19.0749
	K71	19.0752
	K71	18.9929	19.0477	7.68777
	K75	20.133
	K75	20.0549
	K75	20.0906	20.0929	8.73298
Gli2-3EKO 1	18S	14.6598
	18S	14.2213
	18S	13.4541	14.1117
	K71	24.3425
	K71	24.3246
	K71	24.3952	24.3541	10.2423
	K75	27.9652
	K75	27.8638
	K75	27.8481	27.8924	13.7807
Gli2-3EKO 2	18S	12.6541
	18S	12.4522
	18S	11.8526	12.3196
	K71	24.225
	K71	24.03
	K71	24.0715	24.1088	11.7892
	K75	27.1158
	K75	26.8645
	K75	26.8765	26.9523	14.6326
Gli2-3EKO 3	18S	13.8872
	18S	13.7163
	18S	13.7252	13.7762
	K71	25.1706
	K71	25.2086
	K71	25.1546	25.1779	11.4017
	K75	28.3744
	K75	28.2089
	K75	27.9035	28.1623	14.386
Gli2-3EKO 4	18S	13.6245
	18S	13.2684
	18S	12.9798	13.2909
	K71	24.7332
	K71	24.7337
	K71	24.8804	24.7824	11.4915
	K75	27.3323
	K75	28.4983
	K75	27.2286	27.6864	14.3955
Gli2-3EKO 5	18S	16.3605
	18S	16.4929
	18S	17.2381	16.6972
	K71	25.8907
	K71	25.9396
	K71	25.9698	25.9334	9.23618
	K75	28.424
	K75	29.1014
	K75	30.3336	29.2863	12.5891

## Sheet: K86
Fig. 2B Source Data
	Sample Name	Target Name	CT	Average Ct	dCt
	Control 1	18S	12.8907					K86
		18S	12.5076					Control	1	2	3	4
		18S	11.8905	12.4296				Average CT	11.011	11.0669	10.8177	7.95228
		K82	25.9904					2^-X	0.000484577	0.000466151	0.000554033	0.00403762
		K82	25.9646					mean 2^-x	0.0013856
		K82	26.0383	25.9978	13.5682			SD	0.00176842
		K86	23.5122					st error	0.000884211
		K86	23.3858
		K86	23.4238	23.4406	11.011
	Control 2	18S	12.2554					EKO	1	2	3	4	5
		18S	13.3488					Average CT	13.1777	14.5264	15.0212	14.7022	13.0517
		18S	11.7644	12.4562				2^-X	0.000107921	4.2375e-05	3.00724e-05	3.75139e-05	0.000117777
		K82	26.5451					mean 2^-x	6.7132e-05
		K82	26.5126					SD	4.21078e-05
		K82	26.7043	26.5873	14.1311			st error	1.88312e-05
		K86	23.2724
		K86	23.3023
		K86	23.9947	23.5231	11.0669
	Control 3	18S	11.7049
		18S	11.5564
		18S	11.143	11.4681
		K82	25.3728
		K82	25.3582
		K82	25.3512	25.3607	13.8927
		K86	22.2238
		K86	22.3537
		K86	22.2799	22.2858	10.8177
	Control 4	18S	11.3486
		18S	11.1173
		18S	12.0445	11.5035
		K82	24.3563
		K82	24.2138
		K82	24.2226	24.2642	12.7607
		K86	19.4177
		K86	19.4543
		K86	19.4953	19.4558	7.95228
	Gli2-3EKO 1	18S	15.1548
		18S	13.9183
		18S	13.1959	14.0897
		K82	27.6829
		K82	27.8165
		K82	27.8958	27.7984	13.7087
		K86	27.2187
		K86	27.3469
		K86	27.2366	27.2674	13.1777
	Gli2-3EKO 2	18S	12.283
		18S	12.2521
		18S	11.6584	12.0645
		K82	28.2147
		K82	28.3285
		K82	28.2683	28.2705	16.206
		K86	26.5391
		K86	26.5512
		K86	26.6825	26.5909	14.5264
	Gli2-3EKO 3	18S	13.5587
		18S	13.3873
		18S	12.9918	13.3126
		K82	29.5111
		K82	29.5339
		K82	29.3163	29.4537	16.1411
		K86	28.1891
		K86	28.507
		K86	28.3054	28.3338	15.0212
	Gli2-3EKO 4	18S	13.1468
		18S	12.9747
		18S	12.4593	12.8603
		K82	28.5614
		K82	28.634
		K82	29.0164	28.7373	15.877
		K86	27.6155
		K86	27.5275
		K86	27.5444	27.5625	14.7022
	Gli2-3EKO 5	18S	15.8995
		18S	16.3148
		18S	17.128	16.4474
		K82	30.0661
		K82	29.9592
		K82	30.2566	30.094	13.6466
		K86	28.8813
		K86	29.3791
		K86	30.2368	29.4991	13.0517
