# Supplementary material for: Specific and redundant roles for Gli2 and Gli3 in establishing cell fate during murine hair follicle development
Source: EMBO J. 2025 Aug 26;44(19):5290–314. doi: 10.1038/s44318-025-00519-9 (PMC12488920; doi:10.1038/s44318-025-00519-9)
Supplement: Supplementary file 3 — Source data Fig. 2 [file 44318_2025_519_MOESM3_ESM.zip › Figure 2 Source Data/Fig. 2D SD/Quantification K10.xlsx]

## Sheet: Sheet1
					Fig. 2D Source data
						Fluorecenze intensity of K10 was measured using Fiji. Every Number correspondes to one image. Three mice per genotype were analysed. An area spanning from the HF Infundibulum to the distal tip of the HF was definedas ROI and prosseced with a Fiji Macro.
							ROI	Mean F.I. /[AU]			ROI	Mean F.I./[AU]
						Control 1	1	1.896		Gli2/3 EKO 1	1	4.653
							2	2.665			2	3.723
							3	2.722			3	6.112
							4	1.86			4	3.453
							5	1.798			5	7.717
							6	1.906			6	4.903
							7	2.775
						Control 2	1	0.426		Gli2/3 EKO 2	1	3.964
							2	1.171			2	6.889
							3	1.959			3	4.615
							4	1.467			4	4.011
							5	2.334			5	5.785
							6	1.467			6	6.392
						Control 3	1	5.412		Gli2/3 EKO 2	1	5.605
							2	6.582			2	5.727
							3	5.683			3	3.455
							4	3.542			4	4.654
							5	3.791			5	3.401
											6	5.956
											7	3.91
