# Supplementary material for: Specific and redundant roles for Gli2 and Gli3 in establishing cell fate during murine hair follicle development
Source: EMBO J. 2025 Aug 26;44(19):5290–314. doi: 10.1038/s44318-025-00519-9 (PMC12488920; doi:10.1038/s44318-025-00519-9)
Supplement: Supplementary file 3 — Source data Fig. 2 [file 44318_2025_519_MOESM3_ESM.zip › Figure 2 Source Data/Fig. 2E SD/P6 K10 qRT.xlsx]

## Sheet: Sheet1
Fig. 2E Source Data
	Sample Name	Target Name	CT	Average Ct	dCt	2^-dCt
	Control 1	18S	12.3241
		18S	11.9744
		18S	11.6089	11.9692
		K10	18.911
		K10	18.9829
		K10	18.9175	18.9371	6.96794	0.00798804
	Gli2-3EKO 1	18S	14.7015
		18S	14.645
		18S	14.0187	14.455
		K10	18.9887
		K10	18.9765
		K10	19.0013	18.9888	4.53381	0.0431704
	Control 2	18S	12.0907
		18S	12.0846
		18S	11.9776	12.051
		K10	24.1399
		K10	24.0928
		K10	24.6806	24.3044	12.2535	0.000204806
	Gli2-3EKO 2	18S	12.4153
		18S	12.5219
		18S	12.4964	12.4779
		K10	18.5368
		K10	18.5215
		K10	18.6088	18.5557	6.07781	0.0148046
	Gli2-3EKO 3	18S	14.0106
		18S	13.9133
		18S	13.8835	13.9358
		K10	20.3104
		K10	20.2822
		K10	20.3345	20.309	6.37325	0.0120631
	Control 3	18S	12.7285
		18S	12.9597
		18S	12.4661	12.7181
		K10	22.9645
		K10	22.9121
		K10	22.8995	22.9254	10.2073	0.000845847
	Gli2-3EKO 4	18S	13.2906
		18S	13.4319
		18S	13.0301	13.2508
		K10	22.6916
		K10	22.698
		K10	22.6637	22.6845	9.43361	0.00144611
	Control 4	18S	11.9793
		18S	11.8707
		18S	11.4338	11.7613
		K10	23.5093
		K10	23.5517
		K10	23.5154	23.5255	11.7642	0.000287485
	Control 5	18S	11.3121
		18S	11.0712
		18S	10.3292	10.9042
		K10	21.6042
		K10	21.6129
		K10	21.5673	21.5948	10.6906	0.000605061
