# Supplementary material for: Specific and redundant roles for Gli2 and Gli3 in establishing cell fate during murine hair follicle development
Source: EMBO J. 2025 Aug 26;44(19):5290–314. doi: 10.1038/s44318-025-00519-9 (PMC12488920; doi:10.1038/s44318-025-00519-9)
Supplement: Supplementary file 3 — Source data Fig. 2 [file 44318_2025_519_MOESM3_ESM.zip › Figure 2 Source Data/Fig. 2G SD/Quantifications Filaggrin.xlsx]

## Sheet: Sheet1
Fig. 2G Source data
		Fluorecenze intensity of Flaggrin was measured using Fiji. Every Number correspondes to one image. An area spanning from the HF Infundibulum to the distal tip of the HF was definedas ROI and prosseced with a Fiji Macro.
			ROI	Mean F.I./[AU]			ROI	Mean F.I./[AU]
		Control 1	1	0.381		Gli2/3 EKO 1	1	1.759
			2	0.08			2	1.384
			3	0.011			3	1.081
			4	5.87e-05			4	1.702
			5	0.139			5	3.66
		Control 2	1	5.137		Gli2/3 EKO 2	1	4.993
			2	7.658			2	2.288
			3	6.838			3	4.597
			4	5.871			4	4.126
							5	6.926
							6	10.213
		Control 3	1	1.358			7	21.036
			2	1.285
			3	2.199
			4	1.074		Gli2/3 EKO 3	1	23.541
							2	27.36
							3	18.843
							4	7.912
							5	13.823
							6	26.017
							7	31.954
