# Supplementary material for: Specific and redundant roles for Gli2 and Gli3 in establishing cell fate during murine hair follicle development
Source: EMBO J. 2025 Aug 26;44(19):5290–314. doi: 10.1038/s44318-025-00519-9 (PMC12488920; doi:10.1038/s44318-025-00519-9)
Supplement: Supplementary file 3 — Source data Fig. 2 [file 44318_2025_519_MOESM3_ESM.zip › Figure 2 Source Data/Fig. 2H SD/P6 Filaggrin qRT.xlsx]

## Sheet: Sheet1
	Sample Name	Target Name	CT	Average Ct	dCt	2^-dCt
	Control 1	18S	12.263
		18S	12.3594
		18S	11.8937	12.172
		Filaggrin	21.996
		Filaggrin	22.3123
		Filaggrin	22.0678	22.1254	9.95334	0.00100866
	Gli2-3EKO 1	18S	14.7336
		18S	14.4219
		18S	14.4736	14.543
		Filaggrin	23.9124
		Filaggrin	24.0808
		Filaggrin	24.5771	23.9966	9.45357	0.00142623
	Control2	18S	12.6389
		18S	12.1099
		18S	12.1787	12.3092
		Filaggrin	26.5498
		Filaggrin	26.6298
		Filaggrin	26.5464	26.5753	14.2661	5.07536e-05
	Control 3	18S	12.1196
		18S	12.119
		18S	12.1109	12.1165
		Filaggrin	26.807
		Filaggrin	26.9431
		Filaggrin	27.7805	26.8751	14.7586	3.60759e-05
	Control 4	18S	11.1038
		18S	10.9353
		18S	10.7197	10.9196
		Filaggrin	24.1944
		Filaggrin	24.1044
		Filaggrin	24.1409	24.1465	13.227	0.000104301
	Gli2-3EKO 2	18S	12.7832
		18S	12.9166
		18S	12.8752	12.8583
		Filaggrin	23.0301
		Filaggrin	23.2185
		Filaggrin	23.4459	23.2315	10.3732	0.000753981
	Gli2-3EKO 3	18S	14.2359
		18S	14.4878
		18S	14.7753	14.4997
		Filaggrin	24.5136
		Filaggrin	24.6925
		Filaggrin	24.7661	24.6574	10.1578	0.000875392
	Control 5	18S	13.1454
		18S	12.9471
		18S	12.7501	12.9475
		Filaggrin	25.9712
		Filaggrin	26.0162
		Filaggrin	26.1142	26.0338	13.0863	0.000114982
	Gli2-3EKO 4	18S	14.9775
		18S	13.4646
		18S	13.245	13.3548
		Filaggrin	26.5584
		Filaggrin	26.7154
		Filaggrin	26.9256	26.7331	13.3784	9.39102e-05
