# Supplementary material for: Specific and redundant roles for Gli2 and Gli3 in establishing cell fate during murine hair follicle development
Source: EMBO J. 2025 Aug 26;44(19):5290–314. doi: 10.1038/s44318-025-00519-9 (PMC12488920; doi:10.1038/s44318-025-00519-9)
Supplement: Supplementary file 3 — Source data Fig. 2 [file 44318_2025_519_MOESM3_ESM.zip › Figure 2 Source Data/Fig. 2J SD/P6 K15 Quantification.xlsx]

## Sheet: Sheet1
Fig. 2J Source Data
		For K15 quantification individual HF were examined manually and grouped in "positiv" or "negativ" according to the fluorescence signal of the marker. Graph shows % of K15+ve HFs.
						negativ	positiv	Summe:	negative %	positive %
				Gli2/3 EKO 1		98	14	112	87.5	12.5
				Gli2/3 EKO 2		144	35	179	80.4469	19.5531
				Gli2/3 EKO 3		203	67	270	75.1852	24.8148
				Control 1		14	99	113	12.3894	87.6106
				Control 2		8	96	104	7.69231	92.3077
				Control 3		22	107	129	17.0543	82.9457
