# Supplementary material for: Specific and redundant roles for Gli2 and Gli3 in establishing cell fate during murine hair follicle development
Source: EMBO J. 2025 Aug 26;44(19):5290–314. doi: 10.1038/s44318-025-00519-9 (PMC12488920; doi:10.1038/s44318-025-00519-9)
Supplement: Supplementary file 3 — Source data Fig. 2 [file 44318_2025_519_MOESM3_ESM.zip › Figure 2 Source Data/Fig. 2K SD/P6 K15 qRT.xlsx]

## Sheet: Sheet1
Fig. 2K Source Data
	Sample Name	Target Name	CT	Average Ct	dCt	2^-dCt
	Gli2-3EKO 1	18S	11.8048
		18S	11.878
		18S	11.7683	11.817
		K15	25.1522
		K15	25.1171
		K15	25.0974	25.1222	13.3052	9.8794e-05
	Gli2-3EKO 2	18S	12.3863
		18S	12.407
		18S	12.0329	12.2754
		K15	24.9479
		K15	24.936
		K15	24.9342	24.9394	12.6639	0.000154092
	Gli2-3EKO 3	18S	12.0565
		18S	12.1245
		18S	11.9588	12.0466
		K15	25.8488
		K15	25.7737
		K15	25.7946	25.8057	13.7591	7.21269e-05
	Control 1	18S	11.9107
		18S	12.0674
		18S	11.8234	11.9338
		K15	24.9729
		K15	24.9967
		K15	24.9815	24.9837	13.0499	0.00011792
	Control 2	18S	11.5876
		18S	11.6962
		18S	11.5796	11.6211
		K15	24.8935
		K15	24.9622
		K15	24.9076	24.9211	13.3	9.91546e-05
	Control 3	18S	11.6535
		18S	11.6235
		18S	11.5628	11.6133
		K15	23.8599
		K15	23.84
		K15	23.8617	23.8539	12.2406	0.000206642
