# Supplementary material for: Specific and redundant roles for Gli2 and Gli3 in establishing cell fate during murine hair follicle development
Source: EMBO J. 2025 Aug 26;44(19):5290–314. doi: 10.1038/s44318-025-00519-9 (PMC12488920; doi:10.1038/s44318-025-00519-9)
Supplement: Supplementary file 4 — Source data Fig. 3 [file 44318_2025_519_MOESM4_ESM.zip]

Archive with 30 entries (24 files):
- Figure 3 Source Data/
- Figure 3 Source Data/Fig. 3A SD/
- Figure 3 Source Data/Fig. 3A SD/P6 Control.tif
- Figure 3 Source Data/Fig. 3A SD/P6 Ift88EKO.tif
- Figure 3 Source Data/Fig. 3A SD/Thumbs.db
- Figure 3 Source Data/Fig. 3B SD/
- Figure 3 Source Data/Fig. 3B SD/P6 Control & Ift88EKO HF number Quantification.xlsx
- Figure 3 Source Data/Fig. 3C SD/
- Figure 3 Source Data/Fig. 3C SD/P6 Control Adipophilin.tif
- Figure 3 Source Data/Fig. 3C SD/P6 Control DAPI.tif
- Figure 3 Source Data/Fig. 3C SD/P6 Gli2EKO Adipophilin.tif
- Figure 3 Source Data/Fig. 3C SD/P6 Gli2EKO DAPI.tif
- Figure 3 Source Data/Fig. 3C SD/P6 Ift88EKO Adipophilin.tif
- Figure 3 Source Data/Fig. 3C SD/P6 Ift88EKO DAPI.tif
- Figure 3 Source Data/Fig. 3C SD/Thumbs.db
- Figure 3 Source Data/Fig. 3D SD/
- Figure 3 Source Data/Fig. 3D SD/P49 Control DAPI.tif
- Figure 3 Source Data/Fig. 3D SD/P49 Control Nile red - green.tif
- Figure 3 Source Data/Fig. 3D SD/P49 Control Nile red- red.tif
- Figure 3 Source Data/Fig. 3D SD/P49 Gli2EKO DAPI.tif
- Figure 3 Source Data/Fig. 3D SD/P49 Gli2EKO Nile red - green.tif
- Figure 3 Source Data/Fig. 3D SD/P49 Gli2EKO Nile red - red.tif
- Figure 3 Source Data/Fig. 3D SD/P49 Gli3EKO DAPI.tif
- Figure 3 Source Data/Fig. 3D SD/P49 Gli3EKO Nile red - green.tif
- Figure 3 Source Data/Fig. 3D SD/P49 Gli3EKO Nile red- red.tif
- Figure 3 Source Data/Fig. 3D SD/P49 Ift88EKO DAPI.tif
- Figure 3 Source Data/Fig. 3D SD/P49 Ift88EKO Nile red - green.tif
- Figure 3 Source Data/Fig. 3D SD/P49 Ift88EKO Nile red - red.tif
- Figure 3 Source Data/Fig. 3E, F, G SD/
- Figure 3 Source Data/Fig. 3E, F, G SD/P49 SG Quantifications.xlsx
