# Supplementary material for: Specific and redundant roles for Gli2 and Gli3 in establishing cell fate during murine hair follicle development
Source: EMBO J. 2025 Aug 26;44(19):5290–314. doi: 10.1038/s44318-025-00519-9 (PMC12488920; doi:10.1038/s44318-025-00519-9)
Supplement: Supplementary file 4 — Source data Fig. 3 [file 44318_2025_519_MOESM4_ESM.zip › Figure 3 Source Data/Fig. 3B SD/P6 Control & Ift88EKO HF number Quantification.xlsx]

## Sheet: Sheet1
Fig. 3B Source Data
	The H&E stained slides were used for HF number quantification. The length (µm) of the frame of the image which was used for HF counting was counted and then the number of HFs/1000µm were calculated.
			Control						Ift88EKO
		Length (µm)	Total HF number	HFs/1000 µm
	Animal 1	1531.67	16.3333	10.6615				Length (µm)	Total HF number	HFs/1000 µm
	Animal 2	1568	18.3333	11.8964			Animal 1	4191	35	8.35123
	Animal 3	1333.33	14.3333	10.8258			Animal 2	3086	21	6.80493
	Animal 4	1241.67	17.6667	14.3055			Animal 3	3258	25	7.67342
	Animal 5	1179.67	14	11.8449
	Animal 6	1566.33	17.3333	11.0345
	Animal 7	3832	52	13.5699
