# Supplementary material for: Specific and redundant roles for Gli2 and Gli3 in establishing cell fate during murine hair follicle development
Source: EMBO J. 2025 Aug 26;44(19):5290–314. doi: 10.1038/s44318-025-00519-9 (PMC12488920; doi:10.1038/s44318-025-00519-9)
Supplement: Supplementary file 4 — Source data Fig. 3 [file 44318_2025_519_MOESM4_ESM.zip › Figure 3 Source Data/Fig. 3E, F, G SD/P49 SG Quantifications.xlsx]

## Sheet: 3E
Fig. 3E Source Data
	Number of sebaceous lobes/HF. Each line is one HF
	Control	Gli2EKO	Ift88EKO
	2	6	8
	2	3	7
	2	8	6
	2	4	3			Percentages of HFs with given number of HFs
	2	10	8
	2	6	4
	2	9	10				Control	Gli2EKO	Ift88EKO
	2	8	8			n=2	100	0	0
	2	6	4			n=3-5	0	17.6471	25
	2	6	7			n=5-10	0	64.7059	68.75
	2	11	4			n>10	0	17.6471	6.25
	2	10	5
	2	12	9
	2	9	10
	2	13	12
	2	3	9
	2	6
	2
	2
	2
	2
	2
	2
	2
	2

## Sheet: 3F & G
Fig. 3F & G Source Data	Fig. 3F & G Source Data
	1 - Individual sebaceous lobe area (µm2)				Tail whole mounts from P49 Control, Gli2EKO and Ift88EKO mice were analysed. The individual sebaceous lobe size was measured and the total SG size pr HF was calculated by adding the lobe sizes. For Fig. 3F - the sizes of all sebaceous lobes per animal were plotted. For fig. 3G - the total SG sizes of only first 3 control animals were plotted.
	2 - Total SG area (µm2)
	One HF
	One HF
		Control															Gli2EKO									Ift88EKO
		Animal 1		Animal 2		Animal 3		Animal 4		Animal 5		Animal 6		Animal 7			Animal 1		Animal 2		Animal 3		Animal 4			Animal 1		Animal 2		Animal 3
		1	2	1	2	1	2	1		1		1	2	1	2		1	2	1	2	1	2	1	2		1	2	1	2	1	2
		7459.2		3233.44		6744.97		5605.2		10827.2		2950,3		3003,4			2621		2384		6490.27		2196.92			3224.6		2720.9		5783
		6435.9	13895.1	5553.6	8787.04	6801.85	13546.8	4723.9		4426.1		5288,2		4196,0			2956		7418.1		4418.49		4397.63			5993.5		2028.2		3444.5
		5576.9		6598.34		5935.98		8482.3		9383.7		6922,6		7993,9			8450.8		4437.5		5058.1		3489.41			1636.3		1446.7		2951.6
		3379.4	8956.3	3867.99	10466.3	6643.22	12579.2	6149.5		7617.2		4410,9		9540,4			8119.6		2132.5		4770.52		1736.17			2781.5	13635.9	3113.4		2481.3
		4337.7		7202.56		6492.16		5689.4		9173.8		4622,6		4462,1			4979.7		3521		7498.35		2389.05			7772.6		1018.2		3966
		6889.7	11227.4	3704.93	10907.5	7757.48	14249.6	5974.6		8364.9		6275,4		4364,8			4005.1		7021.8	26914.9	5987.17	34222.9	2261.39			4826.8		1889.1		2735.4
		3914.8		8740.27				6927.1		7741.7							3268.8		2878.2		3397.13		4597.35			6098.4		3690.4		2760.1
		7972.4	11887.2	7452.84	16193.1			5906.5		6951.6							3739.1	38140.1	5335.8		2748.05		2174.17			5214.2		3893.9	19800.8	1632.5
		7505.9		6750.66				6052.3		5714.8							4143.6		1685.6		2339.76		5497.35			5321		4167.9		2837.8	28592.2
		3139.9	10645.8	6270.32	13021			8242.6		4622							4143.6		2991.4		4026		3427.47			4180.2		7753.1		3127.3
		6322.1		6479.52				8041.7		10398.1							3707.5		4175.8		1813.91		2222.2			3394	36807.2	7081.8		3854.1
		6473.8	12795.9	3563.99	10043.5			7034		7697.4							2873.2		1066.9		1726.06		1354.43	35743.5				3066.6	22069.4	3324.5
		6392.3		3627.82				5294.2		8809.8							5631.3		2461.7		1971.92		5115.61					7067.9		3374.4
		4457	10849.3	4392.57	8020.4			4756.3		6792.4							4110.1		1597.8		5345.03		6317.09					3300.4		4098.1
		4215		6400.52				7763									2100.2	26709.5	1838.6	24031.8	4622.63		3942.57					3172.1		1942.8
		4455.1	8670.1	3959.01	10359.5			5427									2272.1		5722.35		2956.61		3350.36					666.2		3671.4
		5246.4		6635.63				8061.1									3032.5		6415.69		3669.54	34616.6	3313.07					4109.4		3878.1
		5997.9	11244.3	3016.66	9652.28			4698									1216		3634.78		5030.29		4290.19					3476.8		2419.4
		3214.5						3807									2584.3		3110.2		6373.97		4790.12					1606	23398.8	3127.3	32817.4
		3649.9	6864.4					4558.7									1823.4		3499.52		2791.02		3390.81					4984.1		2991.4
																	2750.6	13678.9	1794.32		2514.83		2282.87	36792.7				2800.5		1904.9
																	4721.2		1937.79		2816.3		4156.83					5703.4		5323.5
																	4067.1		2557.17	28671.8	5429.73		2552.12					3647.4	17135.4	2335.3
																	2734.8	11523.1	5912.59		3277.68		1640.11					5075.8		8530.4
																	3566.5		5467.02		2804.3		2468.69					4457		2507.9
																	3900.2		6635		3986.18		2068.62					2760.1		3605.7
																	2169.1		4328.11		2176.06	37200.4	1582.59					3002.1		1784.2
																	5850		3912.24		3288.6		3724.52					3482.5	18777.5	3289.7
																	5110.6		2050.29	28305.2	3664.44		3528.6							1957.4
																	2492.1				3304.8	10257.8	3014.76							3604.4
																	3035				4386,96		3763.08							2181.1	40015.9
																	1918.8	28042.3			2420.28		4271.86							2610.9
																	1418.3				3807		2058.51							6028.3
																	3637.3				4143.96		3854.72	38685						3616.5
																	3181				1179.36									2408
																	1626.8	9863.4			1607.04	13157.6								4153.7
																	2972.4													6369.5
																	3500.2													7242.4
																	2950.9													4938.6
																	4153													6523.1	43891
																	6142
																	3383.9
																	2084.4
																	1903
																	4015.9
																	3130.4	34236.1
