# Supplementary material for: Specific and redundant roles for Gli2 and Gli3 in establishing cell fate during murine hair follicle development
Source: EMBO J. 2025 Aug 26;44(19):5290–314. doi: 10.1038/s44318-025-00519-9 (PMC12488920; doi:10.1038/s44318-025-00519-9)
Supplement: Supplementary file 5 — Source data Fig. 4 [file 44318_2025_519_MOESM5_ESM.zip]

Archive with 30 entries (22 files):
- Figure 4 Source Data/
- Figure 4 Source Data/Fig. 4A SD/
- Figure 4 Source Data/Fig. 4A SD/P6 Control Adipophilin.tif
- Figure 4 Source Data/Fig. 4A SD/P6 Control DAPI.tif
- Figure 4 Source Data/Fig. 4A SD/P6 Gli2EKO Adipophilin.tif
- Figure 4 Source Data/Fig. 4A SD/P6 Gli2EKO DAPI.tif
- Figure 4 Source Data/Fig. 4A SD/P6 Ift88EKO Adipophilin.tif
- Figure 4 Source Data/Fig. 4A SD/P6 Ift88EKO DAPI.tif
- Figure 4 Source Data/Fig. 4A SD/Thumbs.db
- Figure 4 Source Data/Fig. 4B SD/
- Figure 4 Source Data/Fig. 4B SD/P6 Control & Gli2EKO SG quantification.xlsx
- Figure 4 Source Data/Fig. 4C & D SD/
- Figure 4 Source Data/Fig. 4C & D SD/P6 Control and Gli2EKO HF thickness and length.xlsx
- Figure 4 Source Data/Fig. 4E SD/
- Figure 4 Source Data/Fig. 4E SD/P6 Control DAPI.tif
- Figure 4 Source Data/Fig. 4E SD/P6 Control Lrig1.tif
- Figure 4 Source Data/Fig. 4E SD/P6 Gli2EKO DAPI.tif
- Figure 4 Source Data/Fig. 4E SD/P6 Gli2EKO Lrig1.tif
- Figure 4 Source Data/Fig. 4F SD/
- Figure 4 Source Data/Fig. 4F SD/P6 Control and Gli2EKO Lrig1 cell count.xlsx
- Figure 4 Source Data/Fig. 4G SD/
- Figure 4 Source Data/Fig. 4G SD/P0 Control BrdU.tif
- Figure 4 Source Data/Fig. 4G SD/P0 Control DAPI.tif
- Figure 4 Source Data/Fig. 4G SD/P0 Control Lrig1.tif
- Figure 4 Source Data/Fig. 4G SD/P0 Gli2EKO BrdU.tif
- Figure 4 Source Data/Fig. 4G SD/P0 Gli2EKO DAPI.tif
- Figure 4 Source Data/Fig. 4G SD/P0 Gli2EKO Lrig1.tif
- Figure 4 Source Data/Fig. 4G SD/Thumbs.db
- Figure 4 Source Data/Fig. 4H SD/
- Figure 4 Source Data/Fig. 4H SD/P0 Control and Gli2EKO BrdU+ in lrig1 comp quantification.xlsx
