# Supplementary material for: Specific and redundant roles for Gli2 and Gli3 in establishing cell fate during murine hair follicle development
Source: EMBO J. 2025 Aug 26;44(19):5290–314. doi: 10.1038/s44318-025-00519-9 (PMC12488920; doi:10.1038/s44318-025-00519-9)
Supplement: Supplementary file 5 — Source data Fig. 4 [file 44318_2025_519_MOESM5_ESM.zip › Figure 4 Source Data/Fig. 4B SD/P6 Control & Gli2EKO SG quantification.xlsx]

## Sheet: Sheet1
Fig. 4B Source Data
1 - Individual sebaceous lobe area (µm2)					Tail whole mounts from P6 Control and Gli2EKO mice were analysed. The individual sebaceous lobe size was measured and the total SG size pr HF was calculated by adding the lobe sizes. In case of Gli2EKO, the SGs were either present as multiple lobes or as one big band/ring around the HF. In case the SG was present as individual lobes, the total SG size was calculated by same as control
2 - Total SG area (µm2)
One HF
One HF
				Control									Gli2EKO
				Animal 1		Animal 2		Animal 3		Animal 4			Animal 1		Animal 2		Animal 3
				1	2	1	2	1	2	1	2		1	2	1	2	1	2
				1145.8		2501.5		1409.42		1397.41			4261.74		5243.91		4339.48
				1071.9	2217.7	2516.7	5018.2	1678.03	3087.44	1839.83	3237.23		5630.08		2048.39		2356.82
				1298.18		1114.9		1277.32		1434.07			2665.25		3059	5107.39	2424.45	4781.27
				1152.18	2450.36	957.5	2072.4	1723.53	3000.86	1187.58	2621.64		3910.34	6575.59	2643.76		3988.08
				1485.3		1239.4		1781.05		1365.17			5281.2		3382.6		6159.72
				1651.5	3136.8	1913.14	3152.54	1204.64	2985.69	1216.02	1216.02		6004.87		2699.38	6081.98	4600.51
				1630.6		1811.4		963.838		1061.8			5264.77				3738.43
				1040.3	2670.9	1611	3422.4	1927.04	2890.88	1020.72	2082.52		4695.95				6287.39
				1241.3		1368.3		2311.32		1427.11			3895.8
				1351.9	2593.2	1942.9	3311.2	1430.9	3742.22	1083.92	2511.03		5109.92
