# Supplementary material for: Specific and redundant roles for Gli2 and Gli3 in establishing cell fate during murine hair follicle development
Source: EMBO J. 2025 Aug 26;44(19):5290–314. doi: 10.1038/s44318-025-00519-9 (PMC12488920; doi:10.1038/s44318-025-00519-9)
Supplement: Supplementary file 5 — Source data Fig. 4 [file 44318_2025_519_MOESM5_ESM.zip › Figure 4 Source Data/Fig. 4C & D SD/P6 Control and Gli2EKO HF thickness and length.xlsx]

## Sheet: 4C
Fig. 4C Source Data
	DAPI stained tail whole mounts from P3 Control and Gli2EKO mice were analysed using FiJi. Thickness was measured by creating an ROI by drawing a line along the width at the base of the HF.
HF Thickness (µm)
	Control					Gli2EKO
Animal	1	2	3	4		1	2	3
HF no. 1	22767	36710	29442	36435		102330	97787	116509
2	21763	26537	42213	46369		97703	98674	93113
3	30043	26334	34862	35592		94135	93210	94966
4	36783	27561	30865	37228		92755	79934	79545
5	37647	35092	27037	35957		102390	96691	81854
6	34084	33073	37433	38115		104188	108759	108717
7	40660	38480	40218	34766		101310	111456	82455
8	39319		28107	34091		106941	100644	79550
9	41852		27915	40945		109871	122917	83443
10	44259		27561	36796		103184	102676	83845
11	59698		31095	32386			107996	80610
12	47417			43021				99923
13	34759			41051				95806
14	33742			39447
15	37742			25625
16	44940			38456
Average	37967.2	31969.6	32431.6	37267.5		101481	101886	90795.1

## Sheet: 4D
Fig. 4D Source Data
	HF length was measured the same way as thickness
HF Length (µm)
	Control					Gli2EKO
Animal	1	2	3	4		1	2	3
HF no. 1	367880	356714	355678	334122		103068	115082	132522
2	380215	476454	418109	363804		137767	123001	131681
3	299969	317645	359722	323204		132157	111387	138357
4	332912	348141	457940	363712		133320	109327	148164
5	375114	502222	354883	393813		135996	138413	123952
6	400123	510487	375754	360579		123422	159577	163468
7	413784	440664	393250	355613		104304	152273	124257
8	423617		378363	402565		132089	131150	117069
9	348859		383878	386274		127745	135851	119269
10	315825		322661	381887		123412	127779	123189
11	309358		312265	419595			123022	116420
12	455370			398047				133686
13	445907			398532				126622
14	410854			428604
15	402122			367400
16	416428			323617
Average	381146	421761	373864	375086		125328	129715	130666
