# Supplementary material for: Specific and redundant roles for Gli2 and Gli3 in establishing cell fate during murine hair follicle development
Source: EMBO J. 2025 Aug 26;44(19):5290–314. doi: 10.1038/s44318-025-00519-9 (PMC12488920; doi:10.1038/s44318-025-00519-9)
Supplement: Supplementary file 5 — Source data Fig. 4 [file 44318_2025_519_MOESM5_ESM.zip › Figure 4 Source Data/Fig. 4F SD/P6 Control and Gli2EKO Lrig1 cell count.xlsx]

## Sheet: Sheet1
Fig. 4F Source Data
	Tail whole mounts from P6 Control and Gli2KEO mice were analysed. The number of Lrig1+ cells were manually counted per HF
		Control				Gli2EKO
	Animal	1	2	3		1	2	3
	HF no. 1	37	31	53		88	89	51
	2	43	46	46		68	71	66
	3	47	45	45		40	75	93
	4	44	39	53		83	75	106
	5	39	53	36		66	60	109
	6	48	52	43		86	84	42
	7	35	51	46		71	78	51
	8	53	42			53	58
	9	51	36				38
	10						61
