# Supplementary material for: Specific and redundant roles for Gli2 and Gli3 in establishing cell fate during murine hair follicle development
Source: EMBO J. 2025 Aug 26;44(19):5290–314. doi: 10.1038/s44318-025-00519-9 (PMC12488920; doi:10.1038/s44318-025-00519-9)
Supplement: Supplementary file 5 — Source data Fig. 4 [file 44318_2025_519_MOESM5_ESM.zip › Figure 4 Source Data/Fig. 4H SD/P0 Control and Gli2EKO BrdU+ in lrig1 comp quantification.xlsx]

## Sheet: Sheet1
Fig. 4H Source Data
		Tail whole mounts of P0 Control and Gli2EKO mice were analysed and the number of Brdu+ cells in Lrig1 compartment were manually counted
No. of brdU+ cells in Lrig1 compartment
			Control				Gli2EKO
		Animal	1	2	3		1	2
		HF no. 1	7	9	10		50	33
		2	8	11	9		25	30
		3	7	11	6		45	29
		4	9	23	6		30	35
		5	4	12	8		26	37
		6	9	7	14		38	40
		7	8	9	10		25	36
		8	9	8	14		33	32
		9	5	7	14		24	30
		10	8	16	9		36	33
		11	7	15	11		40	31
		12	10	7	10		21	26
		13	12	9	11		27
		14	4	10	14		29
		15	12	6	8		24
		16	5	11	12		33
		17	7	8	10		29
		18	9	10	10		27
		19	7	9	13		35
		20	8	7			31
		21	7	5			37
		22	7				27
