# Supplementary material for: Specific and redundant roles for Gli2 and Gli3 in establishing cell fate during murine hair follicle development
Source: EMBO J. 2025 Aug 26;44(19):5290–314. doi: 10.1038/s44318-025-00519-9 (PMC12488920; doi:10.1038/s44318-025-00519-9)
Supplement: Supplementary file 6 — Source data Fig. 5 [file 44318_2025_519_MOESM6_ESM.zip]

Archive with 3 entries (2 files):
- Figure 5 Source Data/
- Figure 5 Source Data/P2 Control and Gli2EKO back skin whole mounts.pptx
- Figure 5 Source Data/Thumbs.db
