# Supplementary material for: Specific and redundant roles for Gli2 and Gli3 in establishing cell fate during murine hair follicle development
Source: EMBO J. 2025 Aug 26;44(19):5290–314. doi: 10.1038/s44318-025-00519-9 (PMC12488920; doi:10.1038/s44318-025-00519-9)
Supplement: Supplementary file 7 — Source data Fig. 6 [file 44318_2025_519_MOESM7_ESM.zip]

Archive with 16 entries (10 files):
- Figure 6 Source Data/
- Figure 6 Source Data/Fig. 6A SD/
- Figure 6 Source Data/Fig. 6A SD/Western Blot Gli3+Ladder/
- Figure 6 Source Data/Fig. 6A SD/Western Blot Gli3+Ladder/Thumbs.db
- Figure 6 Source Data/Fig. 6A SD/Western Blot Gli3+Ladder/Western Blot Gli3 ROI.png
- Figure 6 Source Data/Fig. 6A SD/Western Blot Gli3+Ladder/Western Blot Gli3.jpg
- Figure 6 Source Data/Fig. 6A SD/Western Blot Gli3+Ladder/Western Blot Ladder.tif
- Figure 6 Source Data/Fig. 6A SD/Western Blot K14+Ladder/
- Figure 6 Source Data/Fig. 6A SD/Western Blot K14+Ladder/Thumbs.db
- Figure 6 Source Data/Fig. 6A SD/Western Blot K14+Ladder/Western Blot K14 ROI.png
- Figure 6 Source Data/Fig. 6A SD/Western Blot K14+Ladder/Western Blot K14.tif
- Figure 6 Source Data/Fig. 6A SD/Western Blot K14+Ladder/Western Blot Ladder.jpg
- Figure 6 Source Data/FIg. 6B SD/
- Figure 6 Source Data/FIg. 6B SD/Western Blot Quantification Gli3.xlsx
- Figure 6 Source Data/Fig. 6C SD/
- Figure 6 Source Data/Fig. 6C SD/P6 qRT.xlsx
