# Supplementary material for: Specific and redundant roles for Gli2 and Gli3 in establishing cell fate during murine hair follicle development
Source: EMBO J. 2025 Aug 26;44(19):5290–314. doi: 10.1038/s44318-025-00519-9 (PMC12488920; doi:10.1038/s44318-025-00519-9)
Supplement: Supplementary file 7 — Source data Fig. 6 [file 44318_2025_519_MOESM7_ESM.zip › Figure 6 Source Data/FIg. 6B SD/Western Blot Quantification Gli3.xlsx]

## Sheet: Tabelle1
	Gli3 Western Blot: Quantification of Western Blot bands was performed using Fiji. Corresponding values for each band are given in arbitrary units. Samples were normalized to the loading control K14. Ratios between Gli3 FL and Gli3 R were calculated.
		Gli3 R [AU]	Gli3 FL [AU]
	EKO	3501305	1249991
	EKO	5773669	2165648
	EKO	6506619	2810305
	Control	18886569	4059962
	Control	6293891	1321335
	Control	10587447	2606669
					Normalized: Gli3 R and GLi3 FL				Ratio:
		K14 [AU]				Gli3 R/K14	Gli3 FL/K14		Gli3 FL/Gli3 R
	EKO	19185861			EKO	0.182494	0.0651517		0.357007
	EKO	12437861			EKO	0.464201	0.174117		0.37509
	EKO	11432012			EKO	0.569158	0.245828		0.431915
	Control	10130326			Control	1.86436	0.400773		0.214966
	Control	11316083			Control	0.55619	0.116766		0.209939
	Control	9627912			Control	1.09966	0.270741		0.246204
