# Supplementary material for: Specific and redundant roles for Gli2 and Gli3 in establishing cell fate during murine hair follicle development
Source: EMBO J. 2025 Aug 26;44(19):5290–314. doi: 10.1038/s44318-025-00519-9 (PMC12488920; doi:10.1038/s44318-025-00519-9)
Supplement: Supplementary file 7 — Source data Fig. 6 [file 44318_2025_519_MOESM7_ESM.zip › Figure 6 Source Data/Fig. 6C SD/P6 qRT.xlsx]

## Sheet: Gli2EKO
Fig. 6C Source data
	Sample Name	Target Name	CT	dCt	2^-dCt
	Gli2EKO 1	18S	12.6288
		18S	12.6288
		18S	12.6288
		Gli1	30.7958	18.167	3.39773e-06
		Gli1	30.7958
		Gli1	30.7958
	Gli2EKO 2	18S	11.2974
		18S	11.2974
		18S	11.2974
		Gli1	29.3259	18.0286	3.73989e-06
		Gli1	29.3259
		Gli1	29.3259
	Gli2EKO 3	18S	12.5541
		18S	12.5541
		18S	12.5541
		Gli1	31.3397	18.7856	2.21293e-06
		Gli1	31.3397
		Gli1	31.3397
	Control 1	18S	12.5942
		18S	12.5942
		18S	12.5942
		Gli1	30.6366	18.0424	3.70416e-06
		Gli1	30.6366
		Gli1	30.6366
	Control 2	18S	11.6738
		18S	11.6738
		18S	11.6738
		Gli1	29.5786	17.9048	4.07498e-06
		Gli1	29.5786
		Gli1	29.5786

## Sheet: Gli3EKO
	Sample Name	Target Name	CT	Average Ct	dCt	2^-dCt
	Control 1	18S	12.1503
		18S	11.9091
		18S	11.6875	11.9156
		Gli1	34.4568
		Gli1	34.9649
		Gli1	34.8822	34.768	22.8524	1.32056e-07
	Control 2	18S	11.4172
		18S	11.3831
		18S	11.0119	11.2707
		Gli1	33.6807
		Gli1	33.2166
		Gli1	32.8415	33.2463	21.9756	2.42489e-07
	Control 3	18S	12.0042
		18S	11.958
		18S	11.6933	11.8851
		Gli1	34.3451
		Gli1	34.2127
		Gli1	33.9771	34.1783	22.2932	1.94576e-07
	Control 4	18S	10.9835
		18S	10.9613
		18S	10.8364	10.9271
		Gli1	33.0075
		Gli1	32.6616
		Gli1	32.662	32.777	21.85	2.6455e-07
	Gli3EKO 1	18S	11.5788
		18S	11.5504
		18S	11.3152	11.4815
		Gli1	33.5602
		Gli1	33.5276
		Gli1	33.1089	33.3989	21.9174	2.52462e-07
	Gli3EKO 2	18S	11.0654
		18S	10.9955
		18S	10.8301	10.9637
		Gli1	33.3701
		Gli1	33.6431
		Gli1	33.8596	33.6243	22.6606	1.50826e-07
	Gli3EKO 3	18S	10.8205
		18S	10.653
		18S	10.8173	10.7636
		Gli1	32.3637
		Gli1	34.4815
		Gli1	33.6453	33.4968	22.7332	1.43425e-07

## Sheet: Gli2-3EKO
	Sample Name	Target Name	CT	Average Ct	dCt	2^-dCt
	Gli2/3 EKO 1	18S	11.6433
		18S	11.447
		18S	11.6506	11.5803
		Gli1	30.4268
		Gli1	30.1664
		Gli1	30.5868	30.3933	18.813	2.17125e-06
	Gli2/3 EKO 2	18S	11.2177
		18S	11.3813
		18S	11.3938	11.3309
		Gli1	30.2606
		Gli1	30.5177
		Gli1	30.4125	30.3969	19.066	1.82203e-06
	Gli2/3 EKO 3	18S	10.4654
		18S	11.3098
		18S	10.5524	10.7758
		Gli1	30.9823
		Gli1	31.82
		Gli1	31.1997	31.334	20.5581	6.4771e-07
	Control 1	18S	12.3656
		18S	11.0792
		18S	11.2147	11.5532
		Gli1	31.0854
		Gli1	30.4311
		Gli1	30.6246	30.7137	19.1605	1.70651e-06
	Control 2	18S	10.6005
		18S	10.4104
		18S	11.1304	10.7138
		Gli1	28.0308
		Gli1	27.7724
		Gli1	28.2437	28.0156	17.3019	6.18896e-06
	Control 3	18S	10.1728
		18S	10.2235
		18S	10.2615	10.2193
		Gli1	27.2613
		Gli1	27.2636
		Gli1	27.2914	27.2721	17.0528	7.35517e-06
